# Supplementary material for: Taenia solium excretory secretory proteins (ESPs) suppresses TLR4/AKT mediated ROS formation in human macrophages via hsa-miR-125
Source: PLoS Negl Trop Dis. 2023 Dec 29;17(12):e0011858. doi: 10.1371/journal.pntd.0011858 (PMC10783723; doi:10.1371/journal.pntd.0011858)
Supplement: S1 File — (XLS) [file pntd.0011858.s001.xls]

## Sheet: Metadata Template
# Use this template for 3' or whole Gene expression studies when summarization probe set data will be provided as CHP files.
# Do NOT submit CHP files unless they are relevant to your analysis (instead, use the Matrix table option to submit the relevant data, e.g. Bioconducter/R GCRMA, dCHIP)
# Incomplete submissions will be returned. Click the Metadata Example tab below to view a completed worksheet
# A complete submission will consist of: (1) a completed metadata worksheet, (2) the CHP files, and (3) the original CEL files.
# Field names (in blue on this page) should not be edited. Hover over cells containing field names to view field content guidelines or,
# CLICK HERE for Field Content Guidelines Web page.
SERIES
# This section describes the overall experiment.
title	miRNA expression data from Taenia solium ESP treated human macrophages
summary	This study aims to investigate the immunemodulatory effects of excretory-secretory products (ESPs) from the parasite Taenia solium on human macrophages to understand immunopathogenesis of neurocysticercosis (NCC). NCC is an infection of the central nervous system caused by the larvae of T. solium and is a major contributor to acquired epilepsy. Although ESPs from parasites are known to possess im…
summary	The study employed miRNA microarray technology to investigate the post-translational effects of excretory-secretory products (ESPs) from Taenia solium on human macrophage function. microRNAs, are small non-coding RNA molecules that play a crucial role in post-transcriptional gene regulation. The aim of study is to identify specific miRNAs that might be responsible for modulating macrophage functi…
overall design	T.solium ESP was cultured in vitro and human macrophages were treated with ESP. The treated macrophages were processed for RNA extraction and expression study as per the manufacturer's guideline.
contributor	Naina Arora
contributor	Dr. Amit Prasad
SAMPLES
# The Sample names in the first column are arbitrary but they must match the column headers of the Matrix table (see next worksheet).
Sample name	title	CHP file	CEL file	source name	organism	characteristics: tag	molecule	label	description
HuMac_Control1	Control,biological rep1	HuMac_Control1_(miRNA-4_0).miRNA.rma-dabg.chp	HuMac_Control1_(miRNA-4_0).CEL	THP1-human leukemia monocytic cell line	Homo sapiens	THP1 differentiated to macrophages	miRNA	Biotin	miRNA expression data from PBS treated macrophages
HuMac_Control2	Control,biological rep2	HuMac_Control2_(miRNA-4_0).miRNA.rma-dabg.chp	HuMac_Control2_(miRNA-4_0).CEL	THP1-human leukemia monocytic cell line	Homo sapiens	THP1 differentiated to macrophages	miRNA	Biotin	miRNA expression data from PBS treated macrophages
HuMac_Treated1	Treated,biological rep1	HuMac_Treated1_(miRNA-4_0).miRNA.rma-dabg.chp	HuMac_Treated1_(miRNA-4_0).CEL	THP1-human leukemia monocytic cell line	Homo sapiens	THP1 differentiated to macrophages	miRNA	Biotin	miRNA expression data from ESP treated macrophages
HuMac_Treated2	Treated,biological rep2	HuMac_Treated2_(miRNA-4_0).miRNA.rma-dabg.chp	HuMac_Treated2_(miRNA-4_0).CEL	THP1-human leukemia monocytic cell line	Homo sapiens	THP1 differentiated to macrophages	miRNA	Biotin	miRNA expression data from ESP treated macrophages
PROTOCOLS
# This section includes protocols and fields which are common to all Samples.
# Protocols which are applicable to specific Samples or specific channels should be included in additional columns of the SAMPLES section instead.
growth protocol	THP1 cell line was diffentiated to macrophages and kept at 37°C and 5%CO2
treatment protocol	Differnetiated macrophages were treatedw ith or without ESP for 24H
extract protocol	Total miRNA was extracted using Qiagen miRNA easy mini kit as per manufacturer's instructions
label protocol	Biotin labelling is performed on 400ng of Poly(A) tialed-RNA samples as per the applied biosystems FlashTagTM Biotin HSR protocol
hyb protocol	21.5ul of Biotin-lableld sample is added to 110.5ul of hybridization master mix and Incubated at 99°C for 5 minutes, then 45°C for 5 minutes.130ul of hybridized reaction mix was injected into GeneChipTM miRNA 4.0 Array Cartridge Array and Incubatd at 48°C and 60 rpm for 16 to 18 hours. Gene chip were washed and stained with Fluidics Station 450
scan protocol	Gene Chip were scanned using GeneChip™ Scanner 3000 7G
data processing	data processing and normalization were done using Expression Console™ Software and Transcriptome Analysis Console (TAC) Software
